# Supplementary material for: Mutational and Environmental Effects on the Dynamic Conformational Distributions of Lys48-Linked Ubiquitin Chains
Source: Int J Mol Sci. 2023 Mar 23;24(7):6075. doi: 10.3390/ijms24076075 (PMC10094362; doi:10.3390/ijms24076075)
Supplement: Supplementary file 1 [file ijms-24-06075-s001.zip]

Archive with 1 entries (1 files):
- ijms-2274615-supplementary.pdf
